# Supplementary material for: Gene expression profiling of trout muscle during flesh quality recovery following spawning
Source: BMC Genomics. 2022 Jan 4;23:9. doi: 10.1186/s12864-021-08228-3 (PMC8725336; doi:10.1186/s12864-021-08228-3)
Supplement: Supplementary file 1 — Additional file 1. [file 12864_2021_8228_MOESM1_ESM.xlsx]

## Sheet: Feuil1
	Mean expression curves across time points for clusters (I-IV)
