# Supplementary material for: Gene expression profiling of trout muscle during flesh quality recovery following spawning
Source: BMC Genomics. 2022 Jan 4;23:9. doi: 10.1186/s12864-021-08228-3 (PMC8725336; doi:10.1186/s12864-021-08228-3)
Supplement: Supplementary file 2 — Additional file 2. [file 12864_2021_8228_MOESM2_ESM.xlsx]

## Sheet: Feuil1
Lists of genes forming the major functional categories of cluster I (genes with peak expression at spawning and downregulation after spawning)
Gene name	ID
		PS0	PS2	PS4	PS8	PS13	PS16	PS24	PS33
List of genes involved in Autophagosome assembly
GABA type A receptor-associated protein(GABARAP)	tc105490
RAB1A, member RAS oncogene family(RAB1A)	tc104902
WD repeat domain 45(WDR45)	tc131097
autophagy related 101(ATG101)	tc114569
autophagy related 13(ATG13)	cust_26887
autophagy related 2A(ATG2A)	cust_5192
autophagy related 4B cysteine peptidase(ATG4B)	tc102378
autophagy related 4C cysteine peptidase(ATG4C)	cust_9863
autophagy related 9A(ATG9A)	cust_20320
beclin 1(BECN1)	cust_22547
microtubule associated protein 1 light chain 3 alpha(MAP1LC3A)	tc96196
microtubule associated protein 1 light chain 3 beta 2(MAP1LC3B2)	cust_24149
microtubule associated protein 1 light chain 3 beta(MAP1LC3B)	tc125341
tumor protein p53 inducible nuclear protein 2(TP53INP2)	cust_5139
ubiquilin 1(UBQLN1)
List of genes involved in citrate cycle
aconitase 2(ACO2)	tc123263
dihydrolipoamide S-succinyltransferase(DLST)	cust_14938
isocitrate dehydrogenase 3 (NAD(+)) alpha(IDH3A)	cust_13968
isocitrate dehydrogenase 3 (NAD(+)) beta(IDH3B)	cust_28163
isocitrate dehydrogenase 3 (NAD(+)) gamma(IDH3G)	cust_7299
malate dehydrogenase 1(MDH1)	tc108726
malate dehydrogenase 2(MDH2)	cust_3022
oxoglutarate dehydrogenase(OGDH)	tc107130
pyruvate dehydrogenase (lipoamide) alpha 1(PDHA1)	cust_20682
pyruvate dehydrogenase (lipoamide) alpha 2(PDHA2)	cust_10788
succinate dehydrogenase complex flavoprotein subunit A(SDHA)	tc110552
succinate dehydrogenase complex iron sulfur subunit B(SDHB)	cust_26542
succinate dehydrogenase complex subunit C(SDHC)	tc100004
succinate-CoA ligase ADP-forming beta subunit(SUCLA2)	cust_20427
succinate-CoA ligase GDP-forming beta subunit(SUCLG2)	cust_11501
List of genes involved in fatty acid degradation
acetyl-CoA acyltransferase 2(ACAA2)	cust_10957
acyl-CoA dehydrogenase, C-2 to C-3 short chain(ACADS)	tc111215
acyl-CoA dehydrogenase, C-4 to C-12 straight chain(ACADM)	tc105794
acyl-CoA dehydrogenase, long chain(ACADL)	cust_25167
acyl-CoA dehydrogenase, short/branched chain(ACADSB)	cust 15680
acyl-CoA dehydrogenase, very long chain(ACADVL)	cust_21683
acyl-CoA oxidase 1(ACOX1)	tc113760
acyl-CoA oxidase 3, pristanoyl(ACOX3)	tc123436
acyl-CoA synthetase bubblegum family member 2(ACSBG2)	tc115793
acyl-CoA synthetase long-chain family member 4(ACSL4)	tc117689
aldehyde dehydrogenase 3 family member A2(ALDH3A2)	tc105268
carnitine palmitoyltransferase 1A(CPT1A)	tc99010
carnitine palmitoyltransferase 2(CPT2)	cust_4297
enoyl-CoA hydratase and 3-hydroxyacyl CoA dehydrogenase(EHHADH)	cust_20116
glutaryl-CoA dehydrogenase(GCDH)	tc97051
hydroxyacyl-CoA dehydrogenase/3-ketoacyl-CoA thiolase/enoyl-CoA hydratase (trifunctional protein), beta subunit(HADHB)	tc102893
List of genes involved in Lysosome
ATPase H+ transporting V0 subunit a1(ATP6V0A1)	tc118997
CD63 molecule(CD63)	tc112930
GM2 ganglioside activator(GM2A)	cust_9671
NPC intracellular cholesterol transporter 1(NPC1)	cust_14846
NPC intracellular cholesterol transporter 2(NPC2)	tc125572
adaptor related protein complex 1 mu 1 subunit(AP1M1)	tc110498
cathepsin B(CTSB)	tc109477
cathepsin C(CTSC)	cust_891
cathepsin D(CTSD)	cust_27445
cathepsin Z(CTSZ)	tc111553
clathrin heavy chain(CLTC)	tc119831
ectonucleoside triphosphate diphosphohydrolase 4(ENTPD4)	tc131577
golgi associated, gamma adaptin ear containing, ARF binding protein 1(GGA1)	tc100407
golgi associated, gamma adaptin ear containing, ARF binding protein 3(GGA3)	tc122710
lipase A, lysosomal acid type(LIPA)	cust_6170
mannosidase alpha class 2B member 1(MAN2B1)	cust_23575
palmitoyl-protein thioesterase 2(PPT2)	tc104061
phospholipase A2 group XV(PLA2G15)	tc108596
prosaposin(PSAP)	cust_21044
solute carrier family 11 member 2(SLC11A2)	tc102503
sphingomyelin phosphodiesterase 1(SMPD1)	cust_28300
tripeptidyl peptidase 1(TPP1)	tc100915
List of genes involved in oxidative phosphorylation
ATP synthase, H+ transporting, mitochondrial F1 complex, beta polypeptide(ATP5B)	tc102167
ATP synthase, H+ transporting, mitochondrial Fo complex subunit B1(ATP5F1)	tc96389
ATP synthase, H+ transporting, mitochondrial Fo complex subunit C3 (subunit 9)(ATP5G3)	tc107581
ATP synthase, H+ transporting, mitochondrial Fo complex subunit E(ATP5I)	tc119290
ATPase H+ transporting V0 subunit a1(ATP6V0A1)	tc118997
ATPase H+ transporting V0 subunit e2(ATP6V0E2)	cust_8698
ATPase H+ transporting V1 subunit A(ATP6V1A)	cust_21564
ATPase H+ transporting V1 subunit G1(ATP6V1G1)	cust_3643
COX10 heme A:farnesyltransferase cytochrome c oxidase assembly factor(COX10)	tc111386
NADH:ubiquinone oxidoreductase core subunit S1(NDUFS1)	cust_3528
NADH:ubiquinone oxidoreductase core subunit S7(NDUFS7)	cust_21379
NADH:ubiquinone oxidoreductase core subunit S8(NDUFS8)	cust_21830
NADH:ubiquinone oxidoreductase core subunit V1(NDUFV1)	cust_4466
NADH:ubiquinone oxidoreductase subunit A10(NDUFA10)	cust_3805
NADH:ubiquinone oxidoreductase subunit A12(NDUFA12)	tc116142
NADH:ubiquinone oxidoreductase subunit A5(NDUFA5)	cust_26668
NADH:ubiquinone oxidoreductase subunit A6(NDUFA6)	tc123824
NADH:ubiquinone oxidoreductase subunit A9(NDUFA9)	tc130124
NADH:ubiquinone oxidoreductase subunit B10(NDUFB10)	tc103924
NADH:ubiquinone oxidoreductase subunit B3(NDUFB3)	cust_9393
NADH:ubiquinone oxidoreductase subunit B4(NDUFB4)	cust_1203
NADH:ubiquinone oxidoreductase subunit B5(NDUFB5)	tc132025
NADH:ubiquinone oxidoreductase subunit B6(NDUFB6)	tc116149
NADH:ubiquinone oxidoreductase subunit B7(NDUFB7)	tc114091
cytochrome b-c1 complex subunit 9(UQCR10)	cust_24109
cytochrome c oxidase subunit 4I1(COX4I1)	cust_20843
cytochrome c oxidase subunit 5A(COX5A)	tc109434
cytochrome c oxidase subunit 7A2 like(COX7A2L)	tc111729
cytochrome c oxidase subunit 7B(COX7B)	tc121903
cytochrome c oxidase subunit VIIa polypeptide 2 (liver)(COX7A2)	tc111729
cytochrome c1(CYC1)	cust_21020
succinate dehydrogenase complex flavoprotein subunit A(SDHA)	tc106837
succinate dehydrogenase complex iron sulfur subunit B(SDHB)	cust_26542
succinate dehydrogenase complex subunit C(SDHC)	tc100004
ubiquinol-cytochrome c reductase complex III subunit VII(UQCRQ)	cust_4482
ubiquinol-cytochrome c reductase core protein I(UQCRC1)	cust_18606
ubiquinol-cytochrome c reductase core protein II(UQCRC2)	cust_26507
ubiquinol-cytochrome c reductase, Rieske iron-sulfur polypeptide 1(UQCRFS1)	cust_16789
List of gene involved in peroxysome
2-hydroxyacyl-CoA lyase 1(HACL1)	cust_3499
3-hydroxymethyl-3-methylglutaryl-CoA lyase(HMGCL)	tc101260
acyl-CoA oxidase 1(ACOX1)	tc113760
acyl-CoA oxidase 3, pristanoyl(ACOX3)	tc123436
carnitine O-acetyltransferase(CRAT)	tc107438
carnitine O-octanoyltransferase(CROT)	cust_15406
enoyl-CoA hydratase and 3-hydroxyacyl CoA dehydrogenase(EHHADH)	cust_20116
hydroxysteroid dehydrogenase like 2(HSDL2)	tc96050
mitochondrial E3 ubiquitin protein ligase 1(MUL1)	tc130202
peroxisomal biogenesis factor 19(PEX19)	tc117612
peroxisomal trans-2-enoyl-CoA reductase(PECR)	tc117110
zinc binding alcohol dehydrogenase domain containing 2(ZADH2)	tc126683
List of genes involved in proteasome
proteasome 26S subunit, ATPase 1(PSMC1)	cust_3973
proteasome 26S subunit, ATPase 2(PSMC2)	tc110664
proteasome 26S subunit, ATPase 3(PSMC3)	cust_25605
proteasome 26S subunit, ATPase 4(PSMC4)	tc129920
proteasome 26S subunit, ATPase 6(PSMC6)	tc121248
proteasome 26S subunit, non-ATPase 1(PSMD1)	tc123652
proteasome 26S subunit, non-ATPase 11(PSMD11)	tc99343
proteasome 26S subunit, non-ATPase 12(PSMD12)	cust_8789
proteasome 26S subunit, non-ATPase 13(PSMD13)	cust_4173
proteasome 26S subunit, non-ATPase 14(PSMD14)	tc103139
proteasome 26S subunit, non-ATPase 2(PSMD2)	tc113401
proteasome 26S subunit, non-ATPase 3(PSMD3)	tc113209
proteasome 26S subunit, non-ATPase 4(PSMD4)	tc124274
proteasome 26S subunit, non-ATPase 6(PSMD6)	tc124011
proteasome 26S subunit, non-ATPase 7(PSMD7)	tc115392
proteasome 26S subunit, non-ATPase 8(PSMD8)	tc101641
proteasome activator subunit 4(PSME4)	cust_18557
proteasome maturation protein(POMP)	tc115925
proteasome subunit alpha 1(PSMA1)	cust_4533
proteasome subunit alpha 3(PSMA3)	cust_21563
proteasome subunit alpha 4(PSMA4)	tc115365
proteasome subunit alpha 5(PSMA5)	tc95251
proteasome subunit alpha 6(PSMA6)	tc105940
proteasome subunit alpha 7(PSMA7)	tc100796
proteasome subunit alpha 8(PSMA8)	cust_8447
proteasome subunit beta 1(PSMB1)	tc109670
proteasome subunit beta 2(PSMB2)	cust_24166
proteasome subunit beta 4(PSMB4)	tc94877
proteasome subunit beta 5(PSMB5)	tc101515
proteasome subunit beta 7(PSMB7)	cust_4285
split hand/foot malformation (ectrodactyly) type 1(SHFM1)	tc102397
