# Supplementary material for: Gene expression profiling of trout muscle during flesh quality recovery following spawning
Source: BMC Genomics. 2022 Jan 4;23:9. doi: 10.1186/s12864-021-08228-3 (PMC8725336; doi:10.1186/s12864-021-08228-3)
Supplement: Supplementary file 3 — Additional file 3. [file 12864_2021_8228_MOESM3_ESM.xlsx]

## Sheet: Feuil1
Lists of genes forming the major functional categories of cluster II (genes upregulated 2 to 8 weeks after spawning)
	Gene name	ID
			PS0	PS2	PS4	PS8	PS13	PS16	PS24	PS33
List of genes encoding translation initiation factors
EIF1AY	eukaryotic translation initiation factor 1A, Y-linked(EIF1AY)	cust_21451
EIF2B1	eukaryotic translation initiation factor 2B subunit alpha(EIF2B1)	tc115711
EIF3B	eukaryotic translation initiation factor 3 subunit B(EIF3B)	cust_5825
EIF3F	eukaryotic translation initiation factor 3 subunit F(EIF3F)	tc118396
Eif4a1	eukaryotic translation initiation factor 4A1(EIF4A1)	cust_8325
Eif4enif1	eukaryotic translation initiation factor 4E nuclear import factor 1(EIF4ENIF1)	tc97059
eif5	eukaryotic translation initiation factor 5(EIF5)	tc95842
EIF6	eukaryotic translation initiation factor 6(EIF6)	cust_21250
List of genes involved in intracellular ribonucleoprotein complex formation
IMP4	IMP4 homolog, U3 small nucleolar ribonucleoprotein(IMP4)	cust_10264
Krr1	KRR1, small subunit processome component homolog(KRR1)	cust_8743
nhp2	NHP2 ribonucleoprotein(NHP2)	cust_15467
gapdh	glyceraldehyde-3-phosphate dehydrogenase(GAPDH)	cust_7891
Hnrnpab	heterogeneous nuclear ribonucleoprotein A/B(HNRNPAB)	tc105527
HNRNPA0	heterogeneous nuclear ribonucleoprotein A0(HNRNPA0)	tc111572
Hnrnpm	heterogeneous nuclear ribonucleoprotein M(HNRNPM)	tc111742
HNRNPR	heterogeneous nuclear ribonucleoprotein R(HNRNPR)	tc106845
ilf2	interleukin enhancer binding factor 2(ILF2)	cust_9711
npm1	nucleophosmin(NPM1)	tc123117
NUP62	nucleoporin 62kDa(NUP62)	cust_16550
PABPN1	poly(A) binding protein nuclear 1(PABPN1)	cust_11780
Snrpb2	small nuclear ribonucleoprotein polypeptide B2(SNRPB2)	cust_50
snrpf	small nuclear ribonucleoprotein polypeptide F(SNRPF)	cust_6069
List of genes involved in mitochondrion
ATIC	5-aminoimidazole-4-carboxamide ribonucleotide formyltransferase/IMP cyclohydrolase(ATIC)	cust_4961
Bcl2l13	BCL2 like 13(BCL2L13)	cust_19519
Ddx28	DEAD-box helicase 28(DDX28)	tc130222
ecsit	ECSIT signalling integrator(ECSIT)	cust_1998
gfm1	G elongation factor mitochondrial 1(GFM1)	cust_5850
GUF1	GUF1 homolog, GTPase(GUF1)	cust_26811
heatr1	HEAT repeat containing 1(HEATR1)	tc101504
lyrm7	LYR motif containing 7(LYRM7)	cust_20894
rab3d	RAB3D, member RAS oncogene family(RAB3D)	tc123498
REXO2	RNA exonuclease 2(REXO2)	cust_6461
aldh4a1	aldehyde dehydrogenase 4 family member A1(ALDH4A1)	tc128301
Cct7	chaperonin containing TCP1 subunit 7(CCT7)	cust_10637
coq5	coenzyme Q5, methyltransferase(COQ5)	tc107141
ctu2	cytosolic thiouridylase subunit 2(CTU2)	cust_2347
Dmgdh	dimethylglycine dehydrogenase(DMGDH)	cust_17447
ENDOG	endonuclease G(ENDOG)	tc109923
GK	glycerol kinase(GK)	cust_13783
hebp2	heme binding protein 2(HEBP2)	tc108339
ME2	malic enzyme 2(ME2)	cust_758
MMAB	methylmalonic aciduria (cobalamin deficiency) cblB type(MMAB)	cust_28458
Mrpl1	mitochondrial ribosomal protein L1(MRPL1)	tc97591
mrpl10	mitochondrial ribosomal protein L10(MRPL10)	tc100230
MRPL34	mitochondrial ribosomal protein L34(MRPL34)	cust_5476
MRPL37	mitochondrial ribosomal protein L37(MRPL37)	cust_387
mrpl4	mitochondrial ribosomal protein L4(MRPL4)	tc104733
MRPL55	mitochondrial ribosomal protein L55(MRPL55)	tc109685
MRPS18B	mitochondrial ribosomal protein S18B(MRPS18B)	cust_3849
MYH10	myosin heavy chain 10(MYH10)	cust_16405
ptcd3	pentatricopeptide repeat domain 3(PTCD3)	tc114501
PARP1	poly(ADP-ribose) polymerase 1(PARP1)	tc116326
PDSS1	prenyl (decaprenyl) diphosphate synthase, subunit 1(PDSS1)	cust_5729
Pdss2	prenyl (decaprenyl) diphosphate synthase, subunit 2(PDSS2)	tc123365
Ptpmt1	protein tyrosine phosphatase, mitochondrial 1(PTPMT1)	tc103947
RRP15	ribosomal RNA processing 15 homolog(RRP15)	cust_8276
Rps6kb1	ribosomal protein S6 kinase B1(RPS6KB1)	tc119964
slc25a28	solute carrier family 25 member 28(SLC25A28)	cust_8429
Slc25a29	solute carrier family 25 member 29(SLC25A29)	cust_6274
TRMT61B	tRNA methyltransferase 61B(TRMT61B)	tc118690
TOMM6	translocase of outer mitochondrial membrane 6(TOMM6)	tc98970
tmem186	transmembrane protein 186(TMEM186)	tc100091
tmem223	transmembrane protein 223(TMEM223)	tc95067
WARS2	tryptophanyl tRNA synthetase 2, mitochondrial(WARS2)	tc104715
YARS2	tyrosyl-tRNA synthetase 2(YARS2)	cust_16292
List of genes related to nucleolus
Xrn2	5'-3' exoribonuclease 2(XRN2)	cust_20536
arid3a	AT-rich interaction domain 3A(ARID3A)	tc129341
BMS1	BMS1, ribosome biogenesis factor(BMS1)	cust_6225
c1d	C1D nuclear receptor corepressor(C1D)	tc112243
DDX18	DEAD-box helicase 18(DDX18)	cust_26565
Ddx24	DEAD-box helicase 24(DDX24)	tc109558
DDX27	DEAD-box helicase 27(DDX27)	tc100104
Ddx28	DEAD-box helicase 28(DDX28)	tc130222
DDX47	DEAD-box helicase 47(DDX47)	tc112746
Ddx5	DEAD-box helicase 5(DDX5)	cust_18414
DDX56	DEAD-box helicase 56(DDX56)	tc103051
DDX21	DExD-box helicase 21(DDX21)	cust_3380
FCF1	FCF1 rRNA-processing protein(FCF1)	tc103344
Ftsj3	FtsJ homolog 3(FTSJ3)	cust_5208
gnl3	G protein nucleolar 3(GNL3)	tc119338
Krr1	KRR1, small subunit processome component homolog(KRR1)	tc108611
llph	LLP homolog, long-term synaptic facilitation(LLPH)	cust_10763
Lyar	Ly1 antibody reactive(LYAR)	tc114797
mak16	MAK16 homolog(MAK16)	cust_27874
Mrto4	MRT4 homolog, ribosome maturation factor(MRTO4)	cust_20587
NAT10	N-acetyltransferase 10(NAT10)	tc120926
nhp2	NHP2 ribonucleoprotein(NHP2)	cust_4907
nip7	NIP7, nucleolar pre-rRNA processing protein(NIP7)	cust_16575
nmd3	NMD3 ribosome export adaptor(NMD3)	cust_12671
Noc2l	NOC2 like nucleolar associated transcriptional repressor(NOC2L)	tc109700
noc3l	NOC3 like DNA replication regulator(NOC3L)	cust_27579
nop16	NOP16 nucleolar protein(NOP16)	cust_24902
NOP2	NOP2 nucleolar protein(NOP2)	tc118729
NSUN2	NOP2/Sun RNA methyltransferase family member 2(NSUN2)	cust_6627
pak1ip1	PAK1 interacting protein 1(PAK1IP1)	tc104619
REXO4	REX4 homolog, 3'-5' exonuclease(REXO4)	tc121123
REXO2	RNA exonuclease 2(REXO2)	cust_6461
Rcl1	RNA terminal phosphate cyclase like 1(RCL1)	tc100400
sdad1	SDA1 domain containing 1(SDAD1)	cust_24066
Senp3	SUMO1/sentrin/SMT3 specific peptidase 3(SENP3)	cust_7136
SMARCA5	SWI/SNF related, matrix associated, actin dependent regulator of chromatin, subfamily a, member 5(SMARCA5)	cust_807
URB2	URB2 ribosome biogenesis 2 homolog (S. cerevisiae)(URB2)	cust_14794
Utp3	UTP3, small subunit processome component homolog(UTP3)	tc105607
WDR36	WD repeat domain 36(WDR36)	cust_3596
ABT1	activator of basal transcription 1(ABT1)	cust_10561
Aatf	apoptosis antagonizing transcription factor(AATF)	tc103377
Aen	apoptosis enhancing nuclease(AEN)	cust_4947
CCDC86	coiled-coil domain containing 86(CCDC86)	cust_5856
COIL	coilin(COIL)	tc120125
DNTTIP2	deoxynucleotidyltransferase terminal interacting protein 2(DNTTIP2)	tc123561
EIF6	eukaryotic translation initiation factor 6(EIF6)	cust_21250
EXOSC4	exosome component 4(EXOSC4)	tc100274
GLTSCR2	glioma tumor suppressor candidate region gene 2(GLTSCR2)	tc114220
Grwd1	glutamate rich WD repeat containing 1(GRWD1)	cust_3239
ilf2	interleukin enhancer binding factor 2(ILF2)	tc100390
ngdn	neuroguidin(NGDN)	cust_5452
NOLC1	nucleolar and coiled-body phosphoprotein 1(NOLC1)	cust_9348
NOL10	nucleolar protein 10(NOL10)	cust_28140
Nol12	nucleolar protein 12(NOL12)	cust_2292
ncl	nucleolin(NCL)	cust_28114
npm1	nucleophosmin(NPM1)	tc123117
pes1	pescadillo ribosomal biogenesis factor 1(PES1)	cust_20758
PARP1	poly(ADP-ribose) polymerase 1(PARP1)	tc116326
Pdcd11	programmed cell death 11(PDCD11)	tc116770
RSL1D1	ribosomal L1 domain containing 1(RSL1D1)	tc110608
Rrp1	ribosomal RNA processing 1(RRP1)	cust_10937
RRP12	ribosomal RNA processing 12 homolog(RRP12)	tc99045
RRP15	ribosomal RNA processing 15 homolog(RRP15)	cust_8276
RRP1B	ribosomal RNA processing 1B(RRP1B)	tc100255
Rpl12	ribosomal protein L12(RPL12)	tc108768
RpL5	ribosomal protein L5(RPL5)	tc103333
RPL7L1	ribosomal protein L7 like 1(RPL7L1)	cust_20856
Rps9	ribosomal protein S9(RPS9)	cust_1318
RPF2	ribosome production factor 2 homolog(RPF2)	tc109510
SNRPA	small nuclear ribonucleoprotein polypeptide A(SNRPA)	tc105523
Snrpb2	small nuclear ribonucleoprotein polypeptide B2(SNRPB2)	cust_50
surf6	surfeit 6(SURF6)	cust_10406
Top1	topoisomerase (DNA) I(TOP1)	tc117508
MYC	v-myc avian myelocytomatosis viral oncogene homolog(MYC)	cust_13959
znf593	zinc finger protein 593(ZNF593)	tc119894
List of genes involved in protein folding
Dnaja4	DnaJ heat shock protein family (Hsp40) member A4(DNAJA4)	cust_21309
Grpel1	GrpE like 1, mitochondrial(GRPEL1)	tc119073
cct3	chaperonin containing TCP1 subunit 3(CCT3)	tc107994
Cct7	chaperonin containing TCP1 subunit 7(CCT7)	cust_10637
HSP90AA1	heat shock protein 90 alpha family class A member 1(HSP90AA1)	cust_16998
PPIE	peptidylprolyl isomerase E(PPIE)	cust_12852
PPIH	peptidylprolyl isomerase H(PPIH)	cust_8194
Ppil1	peptidylprolyl isomerase like 1(PPIL1)	tc106644
PPIL4	peptidylprolyl isomerase like 4(PPIL4)	tc112748
pdia5	protein disulfide isomerase family A member 5(PDIA5)	tc118109
List of genes involved in ribosome biogenesis
Xrn2	5'-3' exoribonuclease 2(XRN2)	cust_20536
BMS1	BMS1, ribosome biogenesis factor(BMS1)	cust_6225
FCF1	FCF1 rRNA-processing protein(FCF1)	tc109948
GNL3L	G protein nucleolar 3 like(GNL3L)	tc114812
gnl3	G protein nucleolar 3(GNL3)	tc103804
gar1	GAR1 ribonucleoprotein(GAR1)	tc109315
heatr1	HEAT repeat containing 1(HEATR1)	tc101504
IMP3	IMP3, U3 small nucleolar ribonucleoprotein(IMP3)	cust_13831
IMP4	IMP4 homolog, U3 small nucleolar ribonucleoprotein(IMP4)	cust_10264
Mphosph10	M-phase phosphoprotein 10(MPHOSPH10)	tc106703
NAT10	N-acetyltransferase 10(NAT10)	tc120926
nhp2	NHP2 ribonucleoprotein(NHP2)	cust_4907
NOB1	NIN1/PSMD8 binding protein 1 homolog(NOB1)	cust_9350
nmd3	NMD3 ribosome export adaptor(NMD3)	cust_21151
nop10	NOP10 ribonucleoprotein(NOP10)	tc95965
Nop56	NOP56 ribonucleoprotein(NOP56)	cust_7814
NOP58	NOP58 ribonucleoprotein(NOP58)	tc131671
POP1	POP1 homolog, ribonuclease P/MRP subunit(POP1)	tc97111
Pwp2	PWP2 periodic tryptophan protein homolog (yeast)(PWP2)	cust_285
REXO2	RNA exonuclease 2(REXO2)	cust_6461
Rcl1	RNA terminal phosphate cyclase like 1(RCL1)	tc100400
Utp14a	UTP14A small subunit processome component(UTP14A)	cust_15735
Utp18	UTP18, small subunit processome component(UTP18)	tc118371
UTP6	UTP6, small subunit processome component(UTP6)	cust_3471
WDR3	WD repeat domain 3(WDR3)	tc101131
WDR36	WD repeat domain 36(WDR36)	cust_3596
WDR43	WD repeat domain 43(WDR43)	tc103131
csnk2a1	casein kinase 2 alpha 1(CSNK2A1)	cust_23670
DKC1	dyskerin pseudouridine synthase 1(DKC1)	tc100716
EIF6	eukaryotic translation initiation factor 6(EIF6)	cust_21250
fbl	fibrillarin(FBL)	cust_19370
RPP38	ribonuclease P/MRP subunit p38(RPP38)	cust_2163
List of genes encoding RNA polymerases
Polr1a	RNA polymerase I subunit A(POLR1A)	tc104341
Polr1b	RNA polymerase I subunit B(POLR1B)	tc114885
POLR1C	RNA polymerase I subunit C(POLR1C)	tc112387
POLR1E	RNA polymerase I subunit E(POLR1E)	cust_17879
Polr2e	RNA polymerase II subunit E(POLR2E)	cust_21305
Polr3b	RNA polymerase III subunit B(POLR3B)	tc118255
POLR3E	RNA polymerase III subunit E(POLR3E)	cust_2380
Polr3h	RNA polymerase III subunit H(POLR3H)	cust_18027
twistnb	TWIST neighbor(TWISTNB)	tc102623
List of genes involved in RNA transport
nmd3	NMD3 ribosome export adaptor(NMD3)	cust_12671
POP1	POP1 homolog, ribonuclease P/MRP subunit(POP1)	tc97111
RNPS1	RNA binding protein with serine rich domain 1(RNPS1)	cust_5356
Clns1a	chloride nucleotide-sensitive channel 1A(CLNS1A)	cust_20748
EIF1AY	eukaryotic translation initiation factor 1A, Y-linked(EIF1AY)	cust_21451
EIF2B1	eukaryotic translation initiation factor 2B subunit alpha(EIF2B1)	tc115711
EIF3B	eukaryotic translation initiation factor 3 subunit B(EIF3B)	cust_5825
EIF3F	eukaryotic translation initiation factor 3 subunit F(EIF3F)	tc118396
Eif4a1	eukaryotic translation initiation factor 4A1(EIF4A1)	cust_8325
eif5	eukaryotic translation initiation factor 5(EIF5)	tc114376
xpot	exportin for tRNA(XPOT)	cust_21323
Kpnb1	karyopherin subunit beta 1(KPNB1)	cust_22804
NUP62	nucleoporin 62kDa(NUP62)	cust_16550
NUP85	nucleoporin 85(NUP85)	tc112534
RPP38	ribonuclease P/MRP subunit p38(RPP38)	tc115204
List of genes involved in rRNA processing
DDX27	DEAD-box helicase 27(DDX27)	tc100104
DDX47	DEAD-box helicase 47(DDX47)	tc112746
DDX56	DEAD-box helicase 56(DDX56)	cust_8210
IMP3	IMP3, U3 small nucleolar ribonucleoprotein(IMP3)	cust_13831
IMP4	IMP4 homolog, U3 small nucleolar ribonucleoprotein(IMP4)	cust_10264
Krr1	KRR1, small subunit processome component homolog(KRR1)	cust_8743
Mrto4	MRT4 homolog, ribosome maturation factor(MRTO4)	cust_20587
NOP2	NOP2 nucleolar protein(NOP2)	tc118729
Utp14a	UTP14A small subunit processome component(UTP14A)	cust_15735
WDR36	WD repeat domain 36(WDR36)	tc101131
CCDC86	coiled-coil domain containing 86(CCDC86)	cust_28438
Rrp1	ribosomal RNA processing 1(RRP1)	tc100255
RRP15	ribosomal RNA processing 15 homolog(RRP15)	cust_8276
RRP1B	ribosomal RNA processing 1B(RRP1B)	tc100255
Rrp9	ribosomal RNA processing 9, small subunit (SSU) processome component, homolog (yeast)(RRP9)	cust_23609
rpl35a	ribosomal protein L35a(RPL35A)	cust_3246
RpL5	ribosomal protein L5(RPL5)	tc103333
List of genes involved in spliceosome
Ddx5	DEAD-box helicase 5(DDX5)	tc117442
Phf5a	PHD finger protein 5A(PHF5A)	tc115299
RBMX	RNA binding motif protein, X-linked(RBMX)	tc120134
EFTUD2	elongation factor Tu GTP binding domain containing 2(EFTUD2)	tc100872
Hnrnpm	heterogeneous nuclear ribonucleoprotein M(HNRNPM)	tc111742
PPIE	peptidylprolyl isomerase E(PPIE)	cust_12852
PPIH	peptidylprolyl isomerase H(PPIH)	cust_8194
Ppil1	peptidylprolyl isomerase like 1(PPIL1)	tc106644
PRPF4	pre-mRNA processing factor 4(PRPF4)	tc95983
Snrpa1	small nuclear ribonucleoprotein polypeptide A'(SNRPA1)	cust_8386
SNRPA	small nuclear ribonucleoprotein polypeptide A(SNRPA)	tc105523
Snrpb2	small nuclear ribonucleoprotein polypeptide B2(SNRPB2)	cust_50
SNRPE	small nuclear ribonucleoprotein polypeptide E(SNRPE)	tc114624
snrpf	small nuclear ribonucleoprotein polypeptide F(SNRPF)	cust_6069
SNRPB	small nuclear ribonucleoprotein polypeptides B and B1(SNRPB)	cust_102
sf3a2	splicing factor 3a subunit 2(SF3A2)	tc119077
Lisst of genes involved in Translation
GUF1	GUF1 homolog, GTPase(GUF1)	cust_26811
Mrpl1	mitochondrial ribosomal protein L1(MRPL1)	cust_21203
MRPL12	mitochondrial ribosomal protein L12(MRPL12)	tc123739
mrpl20	mitochondrial ribosomal protein L20(MRPL20)	tc128302
MRPL34	mitochondrial ribosomal protein L34(MRPL34)	cust_5476
MRPL37	mitochondrial ribosomal protein L37(MRPL37)	cust_387
mrpl4	mitochondrial ribosomal protein L4(MRPL4)	tc104733
mrpl51	mitochondrial ribosomal protein L51(MRPL51)	tc114132
MRPS11	mitochondrial ribosomal protein S11(MRPS11)	tc124619
MRPS18B	mitochondrial ribosomal protein S18B(MRPS18B)	cust_3849
rpl10a	ribosomal protein L10a(RPL10A)	tc100861
Rpl12	ribosomal protein L12(RPL12)	tc109426
rpl13a	ribosomal protein L13a(RPL13A)	tc114152
RPL3L	ribosomal protein L3 like(RPL3L)	cust_20170
rpl35	ribosomal protein L35(RPL35)	tc122657
RpL5	ribosomal protein L5(RPL5)	tc103333
rps12	ribosomal protein S12(RPS12)	cust_22573
rps17	ribosomal protein S17(RPS17)	tc115933
rps8	ribosomal protein S8(RPS8)	cust_8223
Rps9	ribosomal protein S9(RPS9)	cust_1318
slc25a28	solute carrier family 25 member 28(SLC25A28)	cust_8429
Slc25a29	solute carrier family 25 member 29(SLC25A29)	cust_6274
slc25a33	solute carrier family 25 member 33(SLC25A33)	tc115983
