# Supplementary material for: Gene expression profiling of trout muscle during flesh quality recovery following spawning
Source: BMC Genomics. 2022 Jan 4;23:9. doi: 10.1186/s12864-021-08228-3 (PMC8725336; doi:10.1186/s12864-021-08228-3)
Supplement: Supplementary file 4 — Additional file 4. [file 12864_2021_8228_MOESM4_ESM.xlsx]

## Sheet: Feuil1
Lists of genes forming the major functional categories of cluster III (genes upregulated 4 to 13 weeks after spawning)
	Gene name	ID
			PS0	PS2	PS4	PS8	PS13	PS16	PS24	PS33
List of genes involved in ribosome
Rpl37	60S ribosomal protein L37(RPL37)	tc110262
RPL10	ribosomal protein L10(RPL10)	tc131303
rpl10a	ribosomal protein L10a(RPL10A)	tc100861
Rpl11	ribosomal protein L11(RPL11)	cust_8324
Rpl12	ribosomal protein L12(RPL12)	cust_26763
rpl13	ribosomal protein L13(RPL13)	tc127395
rpl13a	ribosomal protein L13a(RPL13A)	cust_7853
RPL14	ribosomal protein L14(RPL14)	cust_24175
rpl15	ribosomal protein L15(RPL15)	cust_7335
rpl18	ribosomal protein L18(RPL18)	cust_27107
rpl18a	ribosomal protein L18a(RPL18A)	cust_8759
rpl19	ribosomal protein L19(RPL19)	cust_8337
RPL21	ribosomal protein L21(RPL21)	tc116074
rpl22	ribosomal protein L22(RPL22)	cust_10660
Rpl23	ribosomal protein L23(RPL23)	tc115707
rpl24	ribosomal protein L24(RPL24)	cust_28215
rpl27	ribosomal protein L27(RPL27)	tc129022
RPL27A	ribosomal protein L27a(RPL27A)	cust_27761
RPL29	ribosomal protein L29(RPL29)	cust_22846
RPL3L	ribosomal protein L3 like(RPL3L)	tc97260
RpL3	ribosomal protein L3(RPL3)	cust_8741
Rpl30	ribosomal protein L30(RPL30)	cust_27034
rpl31	ribosomal protein L31(RPL31)	tc118880
RPL32	ribosomal protein L32(RPL32)	tc120129
RPL34	ribosomal protein L34(RPL34)	cust_3203
RPL35	ribosomal protein L35(RPL35)	cust_9157
rpl35a	ribosomal protein L35a(RPL35A)	cust_26567
Rpl39	ribosomal protein L39(RPL39)	tc125320
Rpl4	ribosomal protein L4(RPL4)	tc117864
RPL5	ribosomal protein L5(RPL5)	tc95743
Rpl6	ribosomal protein L6(RPL6)	cust_7647
rpl7a	ribosomal protein L7a(RPL7A)	cust_9204
RpL8	ribosomal protein L8(RPL8)	cust_21261
Rpl9	ribosomal protein L9(RPL9)	cust_7759
Rps10	ribosomal protein S10(RPS10)	cust_7942
rps11	ribosomal protein S11(RPS11)	tc127636
RPS12	ribosomal protein S12(RPS12)	tc120796
rps13	ribosomal protein S13(RPS13)	cust_11016
Rps14	ribosomal protein S14(RPS14)	cust_9790
Rps15	ribosomal protein S15(RPS15)	cust_13016
Rps15a	ribosomal protein S15a(RPS15A)	cust_10787
Rps16	ribosomal protein S16(RPS16)	cust_7261
rps17	ribosomal protein S17(RPS17)	cust_9184
rps18	ribosomal protein S18(RPS18)	tc129830
rps19	ribosomal protein S19(RPS19)	cust_20848
Rps2	ribosomal protein S2(RPS2)	cust_9494
RPS20	ribosomal protein S20(RPS20)	cust_10847
rps23	ribosomal protein S23(RPS23)	tc121895
RpS26	ribosomal protein S26(RPS26)	cust_11132
rps27	ribosomal protein S27(RPS27)	tc119845
Rps3	ribosomal protein S3(RPS3)	cust_7177
rps3a	ribosomal protein S3A(RPS3A)	cust_21041
rps4x	ribosomal protein S4, X-linked(RPS4X)	cust_8678
RPS5	ribosomal protein S5(RPS5)	cust_28352
rps6	ribosomal protein S6(RPS6)	cust_8326
rps8	ribosomal protein S8(RPS8)	tc106136
Rps9	ribosomal protein S9(RPS9)	tc123115
rpsa	ribosomal protein SA(RPSA)	cust_3620
RPLP0	ribosomal protein lateral stalk subunit P0(RPLP0)	cust_10969
RPLP1	ribosomal protein lateral stalk subunit P1(RPLP1)	cust_24517
Rplp2	ribosomal protein lateral stalk subunit P2(RPLP2)	cust_9580
List of genes involved in chaperonin-containing-T-complex
cct3	chaperonin containing TCP1 subunit 3(CCT3)	tc101500
cct4	chaperonin containing TCP1 subunit 4(CCT4)	tc103151
CCT5	chaperonin containing TCP1 subunit 5(CCT5)	cust_6364
CCT6A	chaperonin containing TCP1 subunit 6A(CCT6A)	cust_4121
CCT8	chaperonin containing TCP1 subunit 8(CCT8)	tc105045
TCP1	t-complex 1(TCP1)	tc121041
List of genes involved in nucleolus
CDKN2AIPNL	CDKN2A interacting protein N-terminal like(CDKN2AIPNL)	tc113507
DAB2	DAB2, clathrin adaptor protein(DAB2)	cust_242
dcaf13	DDB1 and CUL4 associated factor 13(DCAF13)	cust_10725
MRTO4	MRT4 homolog, ribosome maturation factor(MRTO4)	tc106460
ola1	Obg like ATPase 1(OLA1)	cust_20434
rab8a	RAB8A, member RAS oncogene family(RAB8A)	tc119078
ACIN1	apoptotic chromatin condensation inducer 1(ACIN1)	cust_14746
Apex1	apurinic/apyrimidinic endodeoxyribonuclease 1(APEX1)	cust_25419
CCT5	chaperonin containing TCP1 subunit 5(CCT5)	cust_6364
Eef1d	eukaryotic translation elongation factor 1 delta(EEF1D)	tc129715
parp1	poly(ADP-ribose) polymerase 1(PARP1)	cust_6500
Rpl11	ribosomal protein L11(RPL11)	cust_8324
rpl18	ribosomal protein L18(RPL18)	cust_27107
rpl19	ribosomal protein L19(RPL19)	cust_8337
Rpl23	ribosomal protein L23(RPL23)	tc115707
RPL5	ribosomal protein L5(RPL5)	cust_23545
rpl7a	ribosomal protein L7a(RPL7A)	cust_20849
RpL8	ribosomal protein L8(RPL8)	cust_8319
Rpl9	ribosomal protein L9(RPL9)	tc126763
Rps10	ribosomal protein S10(RPS10)	cust_28353
rps11	ribosomal protein S11(RPS11)	tc127636
rps19	ribosomal protein S19(RPS19)	cust_11811
rps23	ribosomal protein S23(RPS23)	tc118721
RpS26	ribosomal protein S26(RPS26)	cust_24489
Rps3	ribosomal protein S3(RPS3)	cust_7177
rps3a	ribosomal protein S3A(RPS3A)	cust_21041
Rps9	ribosomal protein S9(RPS9)	tc123115
ZDHHC7	zinc finger DHHC-type containing 7(ZDHHC7)	tc100939
List of genes involved in protein folding
cct3	chaperonin containing TCP1 subunit 3(CCT3)	tc101500
cct4	chaperonin containing TCP1 subunit 4(CCT4)	tc103151
CCT5	chaperonin containing TCP1 subunit 5(CCT5)	cust_6364
CCT6A	chaperonin containing TCP1 subunit 6A(CCT6A)	cust_4121
CCT8	chaperonin containing TCP1 subunit 8(CCT8)	tc105045
Ppia	peptidylprolyl isomerase A(PPIA)	cust_14028
TCP1	t-complex 1(TCP1)	tc121041
Txndc5	thioredoxin domain containing 5(TXNDC5)	cust_15731
