# Supplementary material for: Gene expression profiling of trout muscle during flesh quality recovery following spawning
Source: BMC Genomics. 2022 Jan 4;23:9. doi: 10.1186/s12864-021-08228-3 (PMC8725336; doi:10.1186/s12864-021-08228-3)
Supplement: Supplementary file 5 — Additional file 5. [file 12864_2021_8228_MOESM5_ESM.xlsx]

## Sheet: Feuil1
Lists of genes forming the major functional caterories of cluster IV (genes upregulated 8 to 24 weeks after spawning)
	Gene name				ID
						PS0	PS2	PS4	PS8	PS13	PS16	PS24	PS33
List of genes involved in biosynthesis of amino acids
ALDOA	aldolase, fructose-bisphosphate A(ALDOA)				tc114677
aldob	aldolase, fructose-bisphosphate B(ALDOB)				cust_21399
ALDOC	aldolase, fructose-bisphosphate C(ALDOC)				cust_21699
Ass1	argininosuccinate synthase 1(ASS1)				cust_27506
ENO1	enolase 1(ENO1)				tc102266
ENO2	enolase 2(ENO2)				cust_5590
ENO3	enolase 3(ENO3)				cust_21688
gapdh	glyceraldehyde-3-phosphate dehydrogenase(GAPDH)				cust_21393
Mat1a	methionine adenosyltransferase 1A(MAT1A)				cust_23859
Otc	ornithine carbamoyltransferase(OTC)				tc104621
PFKL	phosphofructokinase, liver type(PFKL)				tc127181
Pfkm	phosphofructokinase, muscle(PFKM)				tc112331
PFKP	phosphofructokinase, platelet(PFKP)				cust_8934
PHGDH	phosphoglycerate dehydrogenase(PHGDH)				tc112909
PGK1	phosphoglycerate kinase 1(PGK1)				cust_8938
Pgk2	phosphoglycerate kinase 2(PGK2)				cust_21786
PGAM1	phosphoglycerate mutase 1(PGAM1)				tc122700
PGAM2	phosphoglycerate mutase 2(PGAM2)				cust_8950
PSPH	phosphoserine phosphatase(PSPH)				tc106285
pkm	pyruvate kinase, muscle(PKM)				tc122642
TALDO1	transaldolase 1(TALDO1)				tc118329
Tpi1	triosephosphate isomerase 1(TPI1)				cust_8761
List of genes involved in glycolysis/neoglucogenesis
Aldh2	aldehyde dehydrogenase 2 family (mitochondrial)(ALDH2)				tc108897
ALDOA	aldolase, fructose-bisphosphate A(ALDOA)				tc114677
aldob	aldolase, fructose-bisphosphate B(ALDOB)				cust_21399
ALDOC	aldolase, fructose-bisphosphate C(ALDOC)				cust_21699
ENO1	enolase 1(ENO1)				tc102266
ENO2	enolase 2(ENO2)				cust_5590
ENO3	enolase 3(ENO3)				cust_21688
Fbp1	fructose-bisphosphatase 1(FBP1)				cust_21476
FBP2	fructose-bisphosphatase 2(FBP2)				cust_21874
GPI	glucose-6-phosphate isomerase(GPI)				cust_21773
gapdh	glyceraldehyde-3-phosphate dehydrogenase(GAPDH)				cust_13794
HK1	hexokinase 1(HK1)				cust_136
ldha	lactate dehydrogenase A(LDHA)				cust_8805
ldhb	lactate dehydrogenase B(LDHB)				cust_7237
PFKL	phosphofructokinase, liver type(PFKL)				tc127181
Pfkm	phosphofructokinase, muscle(PFKM)				tc112331
PFKP	phosphofructokinase, platelet(PFKP)				cust_8934
PGM1	phosphoglucomutase 1(PGM1)				cust_8985
PGK1	phosphoglycerate kinase 1(PGK1)				cust_8938
Pgk2	phosphoglycerate kinase 2(PGK2)				cust_21786
PGAM1	phosphoglycerate mutase 1(PGAM1)				tc122700
PGAM2	phosphoglycerate mutase 2(PGAM2)				cust_8950
pkm	pyruvate kinase, muscle(PKM)				tc122642
Tpi1	triosephosphate isomerase 1(TPI1)				cust_8761
list of genes involved in basement membrane
ccdc80	coiled-coil domain containing 80(CCDC80)				tc117271
COL2A1	collagen type II alpha 1 chain(COL2A1)				cust_7218
COL15A1	collagen type XV alpha 1 chain(COL15A1)				tc113510
Col18a1	collagen type XVIII alpha 1 chain(COL18A1)				tc101074
Col28a1	collagen, type XXVIII, alpha 1(COL28A1)				cust_23238
LamB1	Laminin subunit beta-1				cust_1670
LOXL2	lysyl oxidase like 2(LOXL2)				cust_17575
Nid2	nidogen 2(NID2)				cust_12288
SPARC	secreted protein acidic and cysteine rich(SPARC)				cust_19941
TNC	tenascin C(TNC)				cust_794
THBS2	thrombospondin 2(THBS2)				cust_2810
Vwa1	von Willebrand factor A domain containing 1(VWA1)				cust_3293
List of genes involved in proteinaceous extracellular matrix
TIMP2	TIMP metallopeptidase inhibitor 2(TIMP2)				tc103618
COL2A1	collagen type II alpha 1 chain(COL2A1)				cust_7218
COL6A1	collagen type VI alpha 1 chain(COL6A1)				cust_15274
COL6A2	collagen type VI alpha 2 chain(COL6A2)				tc99550
COL6A3	collagen type VI alpha 3 chain(COL6A3)				tc117297
Col11a1	collagen type XI alpha 1 chain(COL11A1)				cust_8860
COL12A1	collagen type XII alpha 1 chain(COL12A1)				tc125774
Col18a1	collagen type XVIII alpha 1 chain(COL18A1)				tc101074
DCN	decorin(DCN)				cust_5980
FBN2	fibrillin 2(FBN2)				cust_21472
GFOD2	glucose-fructose oxidoreductase domain containing 2(GFOD2)				cust_9302
KERA	keratocan(KERA)				cust_21190
LECT1	leukocyte cell derived chemotaxin 1(LECT1)				cust_7464
LUM	lumican(LUM)				cust_1661
LOX	lysyl oxidase(LOX)				tc120702
MMP2	matrix metallopeptidase 2(MMP2)				cust_26116
mmp9	matrix metallopeptidase 9(MMP9)				tc113836
OLFML2B	olfactomedin like 2B(OLFML2B)				tc128278
OGN	osteoglycin(OGN)				tc130949
Prelp	proline and arginine rich end leucine rich repeat protein(PRELP)				cust_8314
SFRP1	secreted frizzled related protein 1(SFRP1)				cust_19006
SLIT2	slit guidance ligand 2(SLIT2)				cust_24158
SPON1	spondin 1(SPON1)				tc101645
TGFBI	transforming growth factor beta induced(TGFBI)				cust_21282
ZP3	zona pellucida glycoprotein 3(ZP3)				tc104972
ZP4	zona pellucida glycoprotein 4(ZP4)				tc102940
List of genes involved in collage trimer
Cthrc1	collagen triple helix repeat containing 1(CTHRC1)				tc113049
COL1A1	collagen type I alpha 1 chain(COL1A1)				tc106966
col1a2	collagen type I alpha 2 chain(COL1A2)				tc103392
COL6A2	collagen type VI alpha 2 chain(COL6A2)				tc99550
COL6A3	collagen type VI alpha 3 chain(COL6A3)				tc117297
Col11a1	collagen type XI alpha 1 chain(COL11A1)				cust_8860
COL12A1	collagen type XII alpha 1 chain(COL12A1)				tc125774
COL15A1	collagen type XV alpha 1 chain(COL15A1)				cust_2958
Col18a1	collagen type XVIII alpha 1 chain(COL18A1)				tc101074
C1qc	complement C1q C chain(C1QC)				cust_28600
LOX	lysyl oxidase(LOX)				tc120702
MMP2	matrix metallopeptidase 2(MMP2)				cust_26116
Pcolce2	procollagen C-endopeptidase enhancer 2(PCOLCE2)				cust_498
PCOLCE	procollagen C-endopeptidase enhancer(PCOLCE)				cust_10013
List of genes involved in muscle contraction
ACTN2	actinin alpha 2(ACTN2)				cust_21731
ACTN3	actinin alpha 3(ACTN3)				cust_5247
Cacna1s	calcium voltage-gated channel subunit alpha1 S(CACNA1S)				cust_21795
calm1	calmodulin 1(CALM1)				tc103408
Myom1	myomesin 1, 185kDa(MYOM1)				cust_657
MYOM2	myomesin 2(MYOM2)				tc130292
myl1	myosin light chain 1(MYL1)				cust_8987
myh2	myosin, heavy chain 2, skeletal muscle, adult(MYH2)				cust_21606
MYH4	myosin, heavy chain 4, skeletal muscle(MYH4)				tc125249
RYR1	ryanodine receptor 1(RYR1)				cust_15832
List of genes involved in troponin complex
TNNC1	troponin C1, slow skeletal and cardiac type(TNNC1)				tc103417
TNNI1	troponin I1, slow skeletal type(TNNI1)				tc102180
TNNI2	troponin I2, fast skeletal type(TNNI2)				tc131472
tnni3	troponin I3, cardiac type(TNNI3)				tc96984
TNNT2	troponin T2, cardiac type(TNNT2)				cust_2675
List of genes involved in myosin complex
MYO1F	myosin IF(MYO1F)				tc99954
MYO9B	myosin IXB(MYO9B)				tc105986
myo6	myosin VI(MYO6)				cust_15335
MYH7	myosin heavy chain 7(MYH7)				cust_8075
myl1	myosin light chain 1(MYL1)				cust_8987
myl2	myosin light chain 2(MYL2)				cust_10704
myl3	myosin light chain 3(MYL3)				cust_8312
myh2	myosin, heavy chain 2, skeletal muscle, adult(MYH2)				cust_21606
MYH4	myosin, heavy chain 4, skeletal muscle(MYH4)				tc125249
List of genes involved in cell division
gnai2	G protein subunit alpha i2(GNAI2)				tc108878
ran	RAN, member RAS oncogene family(RAN)				cust_21349
spc24	SPC24, NDC80 kinetochore complex component(SPC24)				cust_7926
spc25	SPC25, NDC80 kinetochore complex component(SPC25)				tc110215
tpx2	TPX2, microtubule nucleation factor(TPX2)				tc112939
ASPM	abnormal spindle microtubule assembly(ASPM)				tc129162
AURKA	aurora kinase A(AURKA)				cust_1529
CCNE1	G1/S-specific cyclin-E1				tc95397
CyclinI	Cyclin I				cust_6201
cdk2ap2	Cyclin-dependant kinase2 associated protein2				tc119949
CDC6	cell division cycle 6(CDC6)				tc101551
cdca3	cell division cycle associated 3(CDCA3)				tc126955
STRA13	centromere protein X(STRA13)				tc107820
CDK4	cyclin dependent kinase 4(CDK4)				cust_13895
fsd1	fibronectin type III and SPRY domain containing 1(FSD1)				cust_19244
MAPRE1	microtubule associated protein RP/EB family member 1(MAPRE1)				cust_107
Pttg1	pituitary tumor-transforming 1(PTTG1)				tc106154
List of genes involved in cell proliferation
BCL2	BCL2, apoptosis regulator(BCL2)				cust_18583
CD74	CD74 molecule(CD74)				tc101937
gnai2	G protein subunit alpha i2(GNAI2)				tc108878
GNG2	G protein subunit gamma 2(GNG2)				cust_13596
Polr3g	RNA polymerase III subunit G(POLR3G)				tc106634
dph1	diphthamide biosynthesis 1(DPH1)				cust_24720
ENTPD5	ectonucleoside triphosphate diphosphohydrolase 5(ENTPD5)				cust_11128
MIF	macrophage migration inhibitory factor (glycosylation-inhibiting factor)(MIF)				tc106596
MAP4K1	mitogen-activated protein kinase kinase kinase kinase 1(MAP4K1)				cust_3495
Morf4l1	mortality factor 4 like 1(MORF4L1)				cust_20866
NASP	nuclear autoantigenic sperm protein(NASP)				tc95295
PICALM	phosphatidylinositol binding clathrin assembly protein(PICALM)				cust_12397
Ptges3	prostaglandin E synthase 3(PTGES3)				tc100519
PDXK	pyridoxal (pyridoxine, vitamin B6) kinase(PDXK)				tc104919
tacc3	transforming acidic coiled-coil containing protein 3(TACC3)				tc106539
TGFBI	transforming growth factor beta induced(TGFBI)				cust_21282
